# Supplementary material for: Interaction of Mycotoxins with α1-Acid Glycoprotein (AGP) and Bovine Milk Proteins: Zearalenone, Zearalenols, and Sterigmatocystin Form Highly Stable Complexes with AGP
Source: Toxins (Basel). 2025 Mar 21;17(4):151. doi: 10.3390/toxins17040151 (PMC12031583; doi:10.3390/toxins17040151)
Supplement: Supplementary file 1 [file toxins-17-00151-s001.zip]

Archive with 1 entries (1 files):
- toxins-3481351-supplementary.pdf
